# Supplementary material for: Evaluation of Normalization Approaches for Quantitative Analysis of Bile Acids in Human Feces
Source: Metabolites. 2022 Aug 5;12(8):723. doi: 10.3390/metabo12080723 (PMC9416035; doi:10.3390/metabo12080723)
Supplement: Supplementary file 1 [file metabolites-12-00723-s001.zip]

Archive with 1 entries (1 files):
- metabolites-1750011-supplementary.pdf
